# Supplementary material for: Acceptance of Booster COVID-19 Vaccine and Its Association with Components of Vaccination Readiness in the General Population: A Cross-Sectional Survey for Starting Booster Dose in Japan
Source: Vaccines (Basel). 2022 Jul 8;10(7):1102. doi: 10.3390/vaccines10071102 (PMC9323594; doi:10.3390/vaccines10071102)
Supplement: Supplementary file 1 [file vaccines-10-01102-s001.zip]

Archive with 1 entries (1 files):
- vaccines-1773746-supplementary.pdf
